# Supplementary material for: Diethyl 2,2′-bis­(hy­droxy­imino)-3,3′-(hydrazinediyl­idene)dibutano­ate
Source: Acta Crystallogr Sect E Struct Rep Online. 2012 Feb 24;68(Pt 3):o842. doi: 10.1107/S1600536812007398 (PMC3297900; doi:10.1107/S1600536812007398)
Supplement: Supplementary file 1 [file e-68-0o842-sup1.cif]

##############################################################################
#                                                                            #
# This CIF contains the data in a paper accepted for publication in          #
# Acta Crystallographica Section E. It conforms to the requirements of       #
# Notes for Authors for Acta Crystallographica Section E, and has been       #
# peer reviewed under the auspices of the IUCr Commission on Journals.       #
#                                                                            #
# Full details of the Crystallographic Information File format               #
# are given in the paper "The Crystallographic Information File (CIF):       #
# a New Standard Archive File for Crystallography" by S. R. Hall, F. H.      #
# Allen and I. D. Brown [Acta Cryst. (1991), A47, 655-685].                  #
#                                                                            #
# The current version of the core CIF dictionary is obtainable from          #
# ftp://ftp.iucr.org/pub/cif_core.dic.                                       #
#                                                                            #
# Software is freely available for graphical display of the structure(s)     #
# in this CIF. For information consult the CIF software page                 #
# http://www.iucr.org/resources/cif/software.                                #
#                                                                            #
# This file may be used for bona fide research purposes within the           #
# scientific community so long as proper attribution is given to the journal # 
# article from which it was obtained.                                        #
#                                                                            #
##############################################################################
data_global
_audit_creation_method     SHELXL-97
_journal_data_validation_number     ?
_journal_date_recd_electronic     2012-01-10
_journal_date_accepted     2012-02-18
_journal_name_full     'Acta Crystallographica, Section E'
_journal_year     2012
_journal_volume     68
_journal_issue      3
_journal_page_first     o842
_journal_page_last     o842
_journal_paper_category     QO
_journal_paper_doi     10.1107/S1600536812007398
_journal_coeditor_code     ZL2446
_publ_contact_author_name     'Hui Li'
_publ_contact_author_address
;
 Xi'an Modern Chemistry Research Institute
 Xi'an 710065
 People's Republic of China
;
_publ_contact_author_email     saviola1984@163.com
_publ_contact_author_fax     '0086 29 88220423 '
_publ_contact_author_phone     '0086 29 88291306'
_publ_section_title
;
Diethyl 2,2'-bis(hydroxyimino)-3,3'-(hydrazinediylidene)dibutanoate
;
loop_
    _publ_author_name
    _publ_author_address
    'Hui Li'
;
Xi'an Modern Chemistry Research Institute
Xi'an 710065
People's Republic of China
;
    'Peng-Fei Su'
;
Xi'an Modern Chemistry Research Institute
Xi'an 710065
People's Republic of China
;
    'Jun-Feng Tong'
;
Key Labortary of Opto-Electronic Technology and Intelligent Control
(Lanzhou Jiaotong University)
Ministry of Education
Lanzhou 730070
People's Republic of China
;
    'Bo-Zhou Wang'
;
Xi'an Modern Chemistry Research Institute
Xi'an 710065
People's Republic of China
;
data_I
_audit_creation_method     SHELXL-97
_chemical_name_systematic
;
Diethyl 2,2'-bis(hydroxyimino)-3,3'-(hydrazinediylidene)dibutanoate
;
_chemical_name_common     ?
_chemical_formula_moiety     'C12 H18 N4 O6'
_chemical_formula_sum     'C12 H18 N4 O6'
_chemical_formula_iupac     'C12 H18 N4 O6'
_chemical_formula_weight     314.30
_chemical_melting_point_gt     473
_chemical_melting_point_lt     475
_symmetry_cell_setting     monoclinic
_symmetry_space_group_name_H-M     'P 21/c'
_symmetry_space_group_name_Hall     '-P 2ybc'
loop_
    _symmetry_equiv_pos_as_xyz
    'x, y, z'
    '-x, y+1/2, -z+1/2'
    '-x, -y, -z'
    'x, -y-1/2, z-1/2'
_cell_length_a     10.8587(11)
_cell_length_b     8.3068(9)
_cell_length_c     8.8465(9)
_cell_angle_alpha     90.00
_cell_angle_beta     99.782(2)
_cell_angle_gamma     90.00
_cell_volume     786.36(14)
_cell_formula_units_Z     2
_cell_measurement_reflns_used     2318
_cell_measurement_theta_min     3.10
_cell_measurement_theta_max     28.17
_cell_measurement_temperature     296(2)
_exptl_crystal_description     block-like
_exptl_crystal_colour     yellow
_exptl_crystal_size_max     0.18
_exptl_crystal_size_mid     0.18
_exptl_crystal_size_min     0.10
_exptl_crystal_density_diffrn     1.327
_exptl_crystal_density_meas     ?
_exptl_crystal_density_method     'not measured'
_exptl_crystal_F_000     332
_exptl_absorpt_coefficient_mu     0.107
_exptl_absorpt_correction_type     none
_exptl_absorpt_process_details     ?
_exptl_absorpt_correction_T_min     ?
_exptl_absorpt_correction_T_max     ?
_exptl_special_details     ?
_diffrn_ambient_temperature     296(2)
_diffrn_radiation_type     MoK\a
_diffrn_radiation_wavelength     0.71073
_diffrn_radiation_source     'fine-focus sealed tube'
_diffrn_radiation_monochromator     graphite
_diffrn_measurement_device_type     'Bruker APEXII CCD'
_diffrn_measurement_method     '\f and \w scans'
_diffrn_detector_area_resol_mean     ?
_diffrn_reflns_number     3779
_diffrn_reflns_av_R_equivalents     0.0153
_diffrn_reflns_av_sigmaI/netI     0.0172
_diffrn_reflns_theta_min     1.90
_diffrn_reflns_theta_max     25.00
_diffrn_reflns_theta_full     25.00
_diffrn_measured_fraction_theta_max     1.000
_diffrn_measured_fraction_theta_full     1.000
_diffrn_reflns_limit_h_min     -6
_diffrn_reflns_limit_h_max     12
_diffrn_reflns_limit_k_min     -9
_diffrn_reflns_limit_k_max     9
_diffrn_reflns_limit_l_min     -10
_diffrn_reflns_limit_l_max     10
_refine_special_details
;
Refinement of <i>F</i>^2^ against ALL reflections. The weighted <i>R</i>-factor
<i>wR</i> and goodness of fit <i>S</i> are based on <i>F</i>^2^, conventional
<i>R</i>-factors <i>R</i> are based on <i>F</i>, with <i>F</i> set to zero for
negative <i>F</i>^2^. The threshold expression of <i>F</i>^2^ >
\s(<i>F</i>^2^) is used only for calculating <i>R</i>-factors(gt) <i>etc</i>.
and is not relevant to the choice of reflections for refinement.
<i>R</i>-factors based on <i>F</i>^2^ are statistically about twice as large
as those based on <i>F</i>, and <i>R</i>- factors based on ALL data will be
even larger.
;
_reflns_number_total     1385
_reflns_number_gt     1235
_reflns_threshold_expression     I>2sigma(I)
_refine_ls_structure_factor_coef     Fsqd
_refine_ls_matrix_type     full
_refine_ls_R_factor_all     0.0424
_refine_ls_R_factor_gt     0.0386
_refine_ls_wR_factor_gt     0.1062
_refine_ls_wR_factor_ref     0.1103
_refine_ls_goodness_of_fit_ref     1.088
_refine_ls_restrained_S_all     1.088
_refine_ls_number_reflns     1385
_refine_ls_number_parameters     103
_refine_ls_number_restraints     0
_refine_ls_hydrogen_treatment     constr
_refine_ls_weighting_scheme     calc
_refine_ls_weighting_details
         'calc w=1/[\s^2^(Fo^2^)+(0.0587P)^2^+0.2020P] where P=(Fo^2^+2Fc^2^)/3'
_atom_sites_solution_hydrogens     geom
_atom_sites_solution_primary     direct
_atom_sites_solution_secondary     difmap
_refine_ls_shift/su_max     0.001
_refine_ls_shift/su_mean     0.000
_refine_diff_density_max     0.199
_refine_diff_density_min     -0.242
_refine_ls_extinction_method     none
_refine_ls_extinction_coef     ?
loop_
    _atom_type_symbol
    _atom_type_description
    _atom_type_scat_dispersion_real
    _atom_type_scat_dispersion_imag
    _atom_type_scat_source
    'C' 'C' 0.0033 0.0016
                         'International Tables Vol C Tables 4.2.6.8 and 6.1.1.4'
    'H' 'H' 0.0000 0.0000
                         'International Tables Vol C Tables 4.2.6.8 and 6.1.1.4'
    'N' 'N' 0.0061 0.0033
                         'International Tables Vol C Tables 4.2.6.8 and 6.1.1.4'
    'O' 'O' 0.0106 0.0060
                         'International Tables Vol C Tables 4.2.6.8 and 6.1.1.4'
_computing_data_collection     'APEX2 (Bruker, 2007)'
_computing_cell_refinement     'SAINT (Bruker, 2007)'
_computing_data_reduction     'SAINT (Bruker, 2007)'
_computing_structure_solution     'SHELXS97 (Sheldrick, 2008)'
_computing_structure_refinement     'SHELXL97 (Sheldrick, 2008)'
_computing_molecular_graphics     'SHELXTL (Sheldrick, 2008)'
_computing_publication_material     'SHELXTL (Sheldrick, 2008)'
loop_
    _atom_site_type_symbol
    _atom_site_label
    _atom_site_fract_x
    _atom_site_fract_y
    _atom_site_fract_z
    _atom_site_U_iso_or_equiv
    _atom_site_adp_type
    _atom_site_calc_flag
    _atom_site_refinement_flags
    _atom_site_occupancy
    _atom_site_symmetry_multiplicity
    _atom_site_disorder_assembly
    _atom_site_disorder_group
    C C1 0.3173(2) -0.3855(3) 0.1974(3) 0.0815(7) Uani d . 1 1 . .
    H H1A 0.2823 -0.3486 0.0964 0.122 Uiso calc R 1 1 . .
    H H1B 0.2514 -0.4229 0.2485 0.122 Uiso calc R 1 1 . .
    H H1C 0.3745 -0.4720 0.1899 0.122 Uiso calc R 1 1 . .
    C C2 0.38401(17) -0.2522(2) 0.2854(2) 0.0543(5) Uani d . 1 1 . .
    H H2A 0.4193 -0.2890 0.3877 0.065 Uiso calc R 1 1 . .
    H H2B 0.4520 -0.2159 0.2355 0.065 Uiso calc R 1 1 . .
    C C3 0.29765(13) 0.00236(17) 0.20059(16) 0.0335(3) Uani d . 1 1 . .
    C C4 0.20477(13) 0.12983(16) 0.22471(16) 0.0350(4) Uani d . 1 1 . .
    C C5 0.08145(13) 0.12936(17) 0.12596(17) 0.0364(4) Uani d . 1 1 . .
    C C6 -0.00087(18) 0.2722(2) 0.1254(3) 0.0702(6) Uani d . 1 1 . .
    H H6A -0.0799 0.2511 0.0615 0.105 Uiso calc R 1 1 . .
    H H6B 0.0377 0.3636 0.0862 0.105 Uiso calc R 1 1 . .
    H H6C -0.0137 0.2943 0.2281 0.105 Uiso calc R 1 1 . .
    O O1 0.29746(10) -0.11865(13) 0.29545(13) 0.0455(3) Uani d . 1 1 . .
    O O2 0.36466(10) 0.01499(13) 0.10565(12) 0.0442(3) Uani d . 1 1 . .
    O O3 0.34902(10) 0.22632(15) 0.40794(13) 0.0518(4) Uani d . 1 1 . .
    H H3 0.3626 0.2998 0.4704 0.078 Uiso calc R 1 1 . .
    N N2 0.22952(12) 0.24201(15) 0.32449(15) 0.0431(4) Uani d . 1 1 . .
    N N1 0.05904(11) 0.00033(14) 0.04649(14) 0.0372(3) Uani d . 1 1 . .
loop_
    _atom_site_aniso_label
    _atom_site_aniso_U_11
    _atom_site_aniso_U_22
    _atom_site_aniso_U_33
    _atom_site_aniso_U_12
    _atom_site_aniso_U_13
    _atom_site_aniso_U_23
    C1 0.0890(16) 0.0520(12) 0.0992(17) 0.0159(11) 0.0036(13) -0.0098(11)
    C2 0.0521(10) 0.0444(10) 0.0662(11) 0.0153(7) 0.0097(9) 0.0135(8)
    C3 0.0317(7) 0.0335(8) 0.0333(7) -0.0029(6) -0.0005(6) -0.0018(5)
    C4 0.0343(8) 0.0335(8) 0.0370(7) -0.0025(6) 0.0056(6) -0.0020(6)
    C5 0.0333(8) 0.0356(8) 0.0399(8) 0.0008(6) 0.0051(6) -0.0025(6)
    C6 0.0517(11) 0.0600(12) 0.0899(15) 0.0196(9) -0.0140(10) -0.0303(11)
    O1 0.0461(7) 0.0393(6) 0.0530(7) 0.0064(5) 0.0133(5) 0.0100(5)
    O2 0.0430(6) 0.0473(7) 0.0441(6) 0.0072(5) 0.0123(5) 0.0068(5)
    O3 0.0424(6) 0.0549(7) 0.0529(7) -0.0011(5) -0.0065(5) -0.0187(5)
    N2 0.0381(7) 0.0438(8) 0.0458(7) -0.0014(5) 0.0026(6) -0.0101(6)
    N1 0.0318(6) 0.0352(7) 0.0420(7) -0.0003(5) -0.0012(5) -0.0008(5)
_geom_special_details
;
All e.s.d.'s (except the e.s.d. in the dihedral angle between two l.s. planes)
are estimated using the full covariance matrix. The cell e.s.d.'s are taken
into account individually in the estimation of e.s.d.'s in distances, angles
and torsion angles; correlations between e.s.d.'s in cell parameters are only
used when they are defined by crystal symmetry. An approximate (isotropic)
treatment of cell e.s.d.'s is used for estimating e.s.d.'s involving l.s.
planes.
;
loop_
    _geom_bond_atom_site_label_1
    _geom_bond_atom_site_label_2
    _geom_bond_site_symmetry_2
    _geom_bond_distance
    _geom_bond_publ_flag
    C1 C2 . 1.472(3) ?
    C1 H1A . 0.9600 ?
    C1 H1B . 0.9600 ?
    C1 H1C . 0.9600 ?
    C2 O1 . 1.4663(19) ?
    C2 H2A . 0.9700 ?
    C2 H2B . 0.9700 ?
    C3 O2 . 1.2056(17) ?
    C3 O1 . 1.3097(18) ?
    C3 C4 . 1.5024(19) ?
    C4 N2 . 1.2803(19) ?
    C4 C5 . 1.469(2) ?
    C5 N1 . 1.2822(19) ?
    C5 C6 . 1.485(2) ?
    C6 H6A . 0.9600 ?
    C6 H6B . 0.9600 ?
    C6 H6C . 0.9600 ?
    O3 N2 . 1.3857(17) ?
    O3 H3 . 0.8200 ?
    N1 N1 3 1.401(2) ?
loop_
    _geom_angle_atom_site_label_1
    _geom_angle_atom_site_label_2
    _geom_angle_atom_site_label_3
    _geom_angle_site_symmetry_1
    _geom_angle_site_symmetry_3
    _geom_angle
    _geom_angle_publ_flag
    C2 C1 H1A . . 109.5 ?
    C2 C1 H1B . . 109.5 ?
    H1A C1 H1B . . 109.5 ?
    C2 C1 H1C . . 109.5 ?
    H1A C1 H1C . . 109.5 ?
    H1B C1 H1C . . 109.5 ?
    O1 C2 C1 . . 109.77(16) ?
    O1 C2 H2A . . 109.7 ?
    C1 C2 H2A . . 109.7 ?
    O1 C2 H2B . . 109.7 ?
    C1 C2 H2B . . 109.7 ?
    H2A C2 H2B . . 108.2 ?
    O2 C3 O1 . . 125.45(13) ?
    O2 C3 C4 . . 122.47(13) ?
    O1 C3 C4 . . 112.07(12) ?
    N2 C4 C5 . . 118.38(13) ?
    N2 C4 C3 . . 122.92(13) ?
    C5 C4 C3 . . 118.66(12) ?
    N1 C5 C4 . . 113.40(12) ?
    N1 C5 C6 . . 127.44(14) ?
    C4 C5 C6 . . 119.15(13) ?
    C5 C6 H6A . . 109.5 ?
    C5 C6 H6B . . 109.5 ?
    H6A C6 H6B . . 109.5 ?
    C5 C6 H6C . . 109.5 ?
    H6A C6 H6C . . 109.5 ?
    H6B C6 H6C . . 109.5 ?
    C3 O1 C2 . . 118.11(12) ?
    N2 O3 H3 . . 109.5 ?
    C4 N2 O3 . . 111.52(12) ?
    C5 N1 N1 . 3 113.25(14) ?
loop_
    _geom_torsion_atom_site_label_1
    _geom_torsion_atom_site_label_2
    _geom_torsion_atom_site_label_3
    _geom_torsion_atom_site_label_4
    _geom_torsion_site_symmetry_1
    _geom_torsion_site_symmetry_2
    _geom_torsion_site_symmetry_3
    _geom_torsion_site_symmetry_4
    _geom_torsion
    _geom_torsion_publ_flag
    O2 C3 C4 N2 . . . . -93.59(18) ?
    O1 C3 C4 N2 . . . . 85.26(17) ?
    O2 C3 C4 C5 . . . . 84.22(17) ?
    O1 C3 C4 C5 . . . . -96.93(15) ?
    N2 C4 C5 N1 . . . . -170.22(14) ?
    C3 C4 C5 N1 . . . . 11.88(19) ?
    N2 C4 C5 C6 . . . . 10.7(2) ?
    C3 C4 C5 C6 . . . . -167.18(16) ?
    O2 C3 O1 C2 . . . . -1.0(2) ?
    C4 C3 O1 C2 . . . . -179.80(13) ?
    C1 C2 O1 C3 . . . . -99.25(19) ?
    C5 C4 N2 O3 . . . . -179.79(12) ?
    C3 C4 N2 O3 . . . . -2.0(2) ?
    C4 C5 N1 N1 . . . 3 179.46(13) ?
    C6 C5 N1 N1 . . . 3 -1.6(3) ?
loop_
    _geom_hbond_atom_site_label_D
    _geom_hbond_atom_site_label_H
    _geom_hbond_atom_site_label_A
    _geom_hbond_site_symmetry_A
    _geom_hbond_distance_DH
    _geom_hbond_distance_HA
    _geom_hbond_distance_DA
    _geom_hbond_angle_DHA
    O3 H3 O2 4_566 0.82 1.95 2.7577(15) 170.0
_iucr_refine_instructions_details
;
TITL LIHUI in P2(1)/c
CELL 0.71073 10.8587 8.3068 8.8465 90.000 99.782 90.000
ZERR 2.00 0.0011 0.0009 0.0009 0.000 0.002 0.000
LATT 1
SYMM -x, y+1/2, -z+1/2
SFAC C  H  N  O
UNIT 24 36 8 12
OMIT  -3.00  50.00
L.S. 20
ACTA
BOND $H
FMAP 2
PLAN 5
size 0.18 0.18 0.10
CONF
HTAB
EQIV $1 x, -y+1/2, z+1/2
HTAB O3 O2_$1
WGHT  0.058400  0.202000
FVAR  0.299890
TEMP 23.000
C1     1   0.317263 -0.385531  0.197375 11.000000  0.089020  0.052020 =
           0.099170 -0.009840  0.003640  0.015940
AFIX 137
H1A    2   0.282281 -0.348582  0.096368 11.000000 -1.500000
H1B    2   0.251443 -0.422934  0.248484 11.000000 -1.500000
H1C    2   0.374537 -0.472033  0.189852 11.000000 -1.500000
AFIX 0
C2     1   0.384012 -0.252190  0.285425 11.000000  0.052090  0.044370 =
           0.066210  0.013490  0.009740  0.015280
AFIX 23
H2A    2   0.419261 -0.288977  0.387705 11.000000 -1.200000
H2B    2   0.451965 -0.215892  0.235530 11.000000 -1.200000
AFIX 0
C3     1   0.297654  0.002365  0.200592 11.000000  0.031700  0.033490 =
           0.033320 -0.001810 -0.000480 -0.002920
C4     1   0.204767  0.129833  0.224712 11.000000  0.034280  0.033480 =
           0.037000 -0.002000  0.005610 -0.002550
C5     1   0.081448  0.129358  0.125957 11.000000  0.033330  0.035640 =
           0.039890 -0.002480  0.005130  0.000770
C6     1  -0.000874  0.272201  0.125383 11.000000  0.051660  0.059950 =
           0.089890 -0.030310 -0.013970  0.019580
AFIX 137
H6A    2  -0.079898  0.251083  0.061515 11.000000 -1.500000
H6B    2   0.037736  0.363568  0.086164 11.000000 -1.500000
H6C    2  -0.013673  0.294290  0.228100 11.000000 -1.500000
AFIX 0
O1     4   0.297460 -0.118653  0.295448 11.000000  0.046050  0.039270 =
           0.053050  0.010000  0.013330  0.006370
O2     4   0.364662  0.014987  0.105654 11.000000  0.042990  0.047290 =
           0.044130  0.006830  0.012250  0.007180
O3     4   0.349020  0.226318  0.407942 11.000000  0.042450  0.054880 =
           0.052850 -0.018690 -0.006520 -0.001090
AFIX 147
H3     2   0.362553  0.299843  0.470409 11.000000 -1.500000
AFIX 0
N2     3   0.229522  0.242014  0.324487 11.000000  0.038080  0.043780 =
           0.045800 -0.010140  0.002580 -0.001450
N1     3   0.059041  0.000330  0.046492 11.000000  0.031770  0.035200 =
           0.041950 -0.000780 -0.001160 -0.000330
Q1     1   0.041800  0.361600  0.190000 11.000000  0.050000      0.20
Q2     1   0.154400  0.135000  0.170600 11.000000  0.050000      0.18
Q3     1  -0.079800  0.213600  0.155600 11.000000  0.050000      0.18
Q4     1  -0.038500  0.308900  0.001700 11.000000  0.050000      0.15
Q5     1   0.201500  0.132500  0.298100 11.000000  0.050000      0.15
HKLF 4 1 1 0 0 0 1 0 0 0 1
END
;
