# Supplementary material for: Diethyl 2,2′-bis­(hy­droxy­imino)-3,3′-(hydrazinediyl­idene)dibutano­ate
Source: Acta Crystallogr Sect E Struct Rep Online. 2012 Feb 24;68(Pt 3):o842. doi: 10.1107/S1600536812007398 (PMC3297900; doi:10.1107/S1600536812007398)
Supplement: Supplementary file 2 [file e-68-0o842-Isup2.hkl]

# 
# h,k,l, Fc-squared, Fo-squared, sigma(Fo-squared) and status flag 
# 
data_I
_shelx_title ' LIHUI in P2(1)/c' 
_shelx_refln_list_code          4 
_shelx_F_calc_maximum      115.47 
_exptl_crystal_F_000       332.00 
_reflns_d_resolution_high  0.8409 
 
loop_ 
 _symmetry_equiv_pos_as_xyz 
 'x, y, z' 
 '-x, y+1/2, -z+1/2' 
 '-x, -y, -z' 
 'x, -y-1/2, z-1/2' 
 
_cell_length_a    10.8587 
_cell_length_b     8.3068 
_cell_length_c     8.8465 
_cell_angle_alpha  90.000 
_cell_angle_beta   99.782 
_cell_angle_gamma  90.000 
 
_shelx_F_squared_multiplier     1.000 
 
loop_ 
 _refln_index_h 
 _refln_index_k 
 _refln_index_l 
 _refln_F_squared_calc 
 _refln_F_squared_meas 
 _refln_F_squared_sigma 
 _refln_observed_status 
   1   0   0       25.00       20.79      0.44 o 
   2   0   0     2532.19     2416.27     42.81 o 
   3   0   0    13333.39    11072.22    134.94 o 
   4   0   0       63.70       75.22      1.18 o 
   5   0   0        1.27        1.50      0.19 o 
   6   0   0       54.05       54.09      1.22 o 
   7   0   0      724.57      803.08     10.26 o 
   8   0   0       29.87       29.77      0.93 o 
   9   0   0        0.60        0.71      0.33 o 
  10   0   0       32.72       30.65      0.98 o 
  11   0   0       11.12       12.79      1.11 o 
  12   0   0       35.46       41.36      1.89 o 
   1   1   0      462.68      458.93      5.78 o 
   2   1   0     1292.60     1234.59     16.39 o 
   3   1   0       83.03       91.86      1.11 o 
   4   1   0      125.83      151.52      1.62 o 
   5   1   0        0.28        0.75      0.11 o 
   6   1   0      751.31      749.21      6.75 o 
   7   1   0        8.96        8.15      0.52 o 
   8   1   0      631.03      619.77      5.77 o 
   9   1   0       24.46       23.75      0.59 o 
  10   1   0       14.31       14.76      0.62 o 
  11   1   0       49.90       54.08      1.16 o 
  12   1   0        5.36        5.46      0.63 o 
   0   2   0      547.94      486.58      6.13 o 
   1   2   0       11.49        7.36      0.23 o 
   2   2   0        1.94        0.97      0.13 o 
   3   2   0       31.14       31.35      0.55 o 
   4   2   0       92.84      102.50      1.33 o 
   5   2   0     1000.84     1019.42      9.00 o 
   6   2   0       23.47       27.16      0.54 o 
   7   2   0        4.49        7.94      0.39 o 
   8   2   0      297.56      298.52      3.04 o 
   9   2   0      273.10      273.30      3.36 o 
  10   2   0        0.98        0.86      0.29 o 
  11   2   0        0.88        1.46      0.39 o 
  12   2   0       44.29       47.16      1.37 o 
   1   3   0     1013.95      952.74     12.40 o 
   2   3   0      569.31      564.34      5.91 o 
   3   3   0     1460.94     1560.11     15.79 o 
   4   3   0      431.31      404.13      4.41 o 
   5   3   0       25.69       23.94      0.57 o 
   6   3   0      150.77      164.21      1.80 o 
   7   3   0       83.65       81.51      1.12 o 
   8   3   0       18.65       18.52      0.64 o 
   9   3   0        7.99        8.86      0.53 o 
  10   3   0       71.56       76.85      1.43 o 
  11   3   0       14.50       15.51      1.50 o 
  12   3   0        2.21        1.36      0.43 o 
   0   4   0     1436.98     1337.17     13.25 o 
   1   4   0      108.71      120.36      1.18 o 
   2   4   0      236.46      271.08      3.09 o 
   3   4   0      778.19      845.63      7.45 o 
   4   4   0      143.98      143.89      1.88 o 
   5   4   0      498.01      504.33      5.50 o 
   6   4   0        7.67        7.67      0.58 o 
   7   4   0      137.42      133.85      2.20 o 
   8   4   0      257.50      256.79      3.23 o 
   9   4   0        3.61        4.03      0.42 o 
  10   4   0      108.48      108.89      1.82 o 
  11   4   0        0.07        0.28      0.39 o 
   1   5   0      200.03      184.08      1.70 o 
   2   5   0      311.59      321.57      3.51 o 
   3   5   0      244.22      285.33      4.09 o 
   4   5   0       76.39       85.15      1.35 o 
   5   5   0       30.12       28.55      0.72 o 
   6   5   0       18.20       20.07      0.86 o 
   7   5   0        4.44        4.20      1.22 o 
   8   5   0        5.35        6.44      0.51 o 
   9   5   0       38.10       42.36      1.55 o 
  10   5   0       13.53       13.10      0.90 o 
   0   6   0        2.01        2.00      0.35 o 
   1   6   0       33.57       35.75      0.69 o 
   2   6   0       34.01       35.90      0.83 o 
   3   6   0        2.59        3.72      0.38 o 
   4   6   0       12.56       10.51      0.51 o 
   5   6   0       86.40       86.63      1.85 o 
   6   6   0        3.36        0.80      0.78 o 
   7   6   0        3.34        3.68      0.55 o 
   8   6   0       70.02       75.62      1.85 o 
   9   6   0       51.88       49.35      1.53 o 
  10   6   0        2.72        2.41      0.51 o 
   1   7   0       16.69       16.88      0.56 o 
   2   7   0      209.89      209.05      2.76 o 
   3   7   0       13.05       10.85      0.71 o 
   4   7   0       65.90       61.92      1.57 o 
   5   7   0       35.53       30.61      1.14 o 
   6   7   0       20.73       16.64      1.11 o 
   7   7   0        3.54        4.02      0.59 o 
   8   7   0       73.79       72.20      1.93 o 
   0   8   0     1122.90     1124.89     14.66 o 
   1   8   0        1.58        1.35      0.34 o 
   2   8   0       76.04       78.51      1.49 o 
   3   8   0      140.99      143.14      2.75 o 
   4   8   0        0.01       -0.15      0.35 o 
   5   8   0        8.31        9.49      0.77 o 
   6   8   0        3.11        3.38      0.59 o 
   7   8   0       41.86       43.11      1.56 o 
   1   9   0       26.15       26.10      0.90 o 
   2   9   0       18.79       20.52      1.01 o 
   3   9   0        2.39        1.76      0.53 o 
   4   9   0        2.33        2.64      0.55 o 
   5   9   0        3.10        2.53      0.78 o 
 -12   1   1        9.29       10.74      0.79 o 
 -11   1   1       59.43       64.61      1.65 o 
 -10   1   1      109.91      113.91      2.16 o 
  -9   1   1      249.12      257.99      3.19 o 
  -8   1   1       13.97       13.10      0.43 o 
  -7   1   1      202.68      202.56      2.48 o 
  -6   1   1       65.84       72.81      0.90 o 
  -5   1   1        3.44        2.30      0.15 o 
  -4   1   1       22.97       12.55      0.43 o 
  -3   1   1      123.60      131.20      1.30 o 
  -2   1   1      128.28      117.31      1.30 o 
  -1   1   1     5062.98     4839.98    174.73 o 
   0   1   1     2001.93     2036.66     36.47 o 
   1   1   1     1422.75     1314.22     13.01 o 
   2   1   1      624.58      614.96      6.19 o 
   3   1   1      222.07      227.87      2.48 o 
   4   1   1     1249.11     1219.99     15.05 o 
   5   1   1        6.24       11.95      0.40 o 
   6   1   1      106.82       97.18      1.15 o 
   7   1   1      416.99      410.10      4.42 o 
   8   1   1       10.80       11.51      0.93 o 
   9   1   1        0.21        0.17      0.19 o 
  10   1   1        1.26        1.98      0.42 o 
  11   1   1       14.07       16.36      0.95 o 
  12   1   1        0.67        0.67      0.56 o 
 -12   2   1        5.79        5.98      1.45 o 
 -11   2   1        0.59        0.87      0.31 o 
 -10   2   1        8.28        7.40      0.56 o 
  -9   2   1      139.52      137.18      1.97 o 
  -8   2   1        0.34        0.30      0.24 o 
  -7   2   1      401.82      438.60      4.17 o 
  -6   2   1        0.02        0.06      0.13 o 
  -5   2   1       71.74       77.43      0.92 o 
  -4   2   1      541.71      582.95      7.43 o 
  -3   2   1      199.26      204.48      2.27 o 
  -2   2   1      141.03      142.71      1.60 o 
  -1   2   1      161.49      156.43      2.75 o 
   0   2   1      815.71      809.41      6.97 o 
   1   2   1      576.88      630.24      4.93 o 
   2   2   1       36.17       37.54      0.51 o 
   3   2   1       80.17       73.71      1.03 o 
   4   2   1        0.27        0.73      0.11 o 
   5   2   1      162.98      185.02      1.90 o 
   6   2   1       43.97       38.26      0.74 o 
   7   2   1      408.55      413.33      3.99 o 
   8   2   1        9.81       10.03      0.41 o 
   9   2   1        1.63        0.67      0.22 o 
  10   2   1       11.90       14.63      0.79 o 
  11   2   1        5.24        3.48      0.51 o 
  12   2   1        0.09        0.33      0.56 o 
 -12   3   1       15.24       16.86      0.75 o 
 -11   3   1        0.16       -0.06      0.35 o 
 -10   3   1       41.61       39.27      0.98 o 
  -9   3   1        3.86        3.54      0.37 o 
  -8   3   1       26.11       26.69      0.75 o 
  -7   3   1       26.18       19.77      0.73 o 
  -6   3   1       53.56       58.51      0.84 o 
  -5   3   1       61.73       58.88      0.91 o 
  -4   3   1       62.83       94.17      1.25 o 
  -3   3   1     1684.27     1772.43     17.86 o 
  -2   3   1      403.00      349.97      3.19 o 
  -1   3   1        7.67        9.64      0.26 o 
   0   3   1     2069.67     2124.00     23.80 o 
   1   3   1        0.62        0.42      0.10 o 
   2   3   1      375.33      398.16      3.66 o 
   3   3   1      573.55      568.80      6.01 o 
   4   3   1      275.99      298.58      3.36 o 
   5   3   1       58.21       64.05      1.07 o 
   6   3   1       54.08       46.57      0.76 o 
   7   3   1       75.12       76.04      1.08 o 
   8   3   1       24.69       28.04      0.75 o 
   9   3   1       71.26       73.20      4.00 o 
  10   3   1       16.82       18.82      1.28 o 
  11   3   1        0.20       -0.33      0.31 o 
 -11   4   1        0.98        1.15      0.39 o 
 -10   4   1        1.56        1.84      0.34 o 
  -9   4   1       20.02       19.77      0.74 o 
  -8   4   1       16.25       17.43      0.66 o 
  -7   4   1       10.43       13.09      0.74 o 
  -6   4   1       15.11       17.60      1.56 o 
  -5   4   1       58.90       62.82      1.21 o 
  -4   4   1        2.50        1.45      0.24 o 
  -3   4   1        0.10        0.00      0.08 o 
  -2   4   1      321.62      320.65      3.32 o 
  -1   4   1       75.89       89.73      1.78 o 
   0   4   1        1.45        2.33      0.22 o 
   1   4   1      165.50      144.15      1.27 o 
   2   4   1       17.93       26.04      0.50 o 
   3   4   1       27.77       20.80      0.55 o 
   4   4   1       42.24       45.35      0.88 o 
   5   4   1        8.70        9.23      0.50 o 
   6   4   1       20.54       22.06      0.67 o 
   7   4   1       26.08       21.37      0.58 o 
   8   4   1        0.03       -0.06      0.28 o 
   9   4   1        3.90        4.56      0.59 o 
  10   4   1        2.60        1.61      0.47 o 
  11   4   1        0.28        0.11      0.39 o 
 -11   5   1       15.26       17.12      0.76 o 
 -10   5   1        5.38        4.86      0.51 o 
  -9   5   1        9.94        9.96      0.61 o 
  -8   5   1       23.55       26.35      0.83 o 
  -7   5   1        0.76        0.69      0.35 o 
  -6   5   1        0.85        0.89      0.31 o 
  -5   5   1      110.45       99.27      1.93 o 
  -4   5   1       15.80       15.06      0.40 o 
  -3   5   1      120.01      111.99      1.30 o 
  -2   5   1      193.05      210.56      2.15 o 
  -1   5   1       23.65       19.73      0.45 o 
   0   5   1      123.94      113.78      1.21 o 
   1   5   1       79.52       74.11      1.01 o 
   2   5   1      154.00      149.98      1.51 o 
   3   5   1       21.23       24.43      0.66 o 
   4   5   1       90.06       89.61      1.41 o 
   5   5   1        0.00        0.14      0.23 o 
   6   5   1        9.14        7.64      0.47 o 
   7   5   1        8.69        9.74      0.71 o 
   8   5   1       26.79       25.43      1.06 o 
   9   5   1      104.55      113.29      2.40 o 
  10   5   1        4.21        5.07      0.63 o 
 -10   6   1        8.21        9.50      0.75 o 
  -9   6   1       41.51       44.89      1.15 o 
  -8   6   1        0.00        0.20      0.43 o 
  -7   6   1       38.15       30.38      1.14 o 
  -6   6   1        0.42       -0.22      0.31 o 
  -5   6   1       21.05       19.92      0.82 o 
  -4   6   1       15.80       14.62      0.71 o 
  -3   6   1       82.44       88.26      1.40 o 
  -2   6   1       42.35       38.41      0.83 o 
  -1   6   1        8.11        6.33      0.40 o 
   0   6   1        0.14        0.10      0.14 o 
   1   6   1      405.91      392.32      3.40 o 
   2   6   1       56.08       52.78      1.37 o 
   3   6   1       72.37       86.46      1.43 o 
   4   6   1       81.55       70.33      1.28 o 
   5   6   1       34.45       29.63      0.81 o 
   6   6   1        2.87        2.10      0.43 o 
   7   6   1        2.85        2.99      0.51 o 
   8   6   1       49.27       52.39      1.53 o 
   9   6   1        2.47        2.48      0.55 o 
  -9   7   1       35.33       36.99      1.39 o 
  -8   7   1        0.01       -0.06      0.45 o 
  -7   7   1       24.14       22.39      1.06 o 
  -6   7   1        0.49        0.28      0.50 o 
  -5   7   1        6.47        6.53      0.66 o 
  -4   7   1       10.22        8.11      0.66 o 
  -3   7   1       64.26       62.61      1.53 o 
  -2   7   1       21.39       23.35      0.70 o 
  -1   7   1      256.95      261.07      3.25 o 
   0   7   1      347.95      350.16      3.61 o 
   1   7   1       36.49       37.16      0.79 o 
   2   7   1        5.47        5.74      0.42 o 
   3   7   1      106.93      107.74      1.75 o 
   4   7   1       79.58       73.56      1.66 o 
   5   7   1        6.84        4.51      0.61 o 
   6   7   1        0.11       -0.17      0.72 o 
   7   7   1       86.28       86.04      2.56 o 
   8   7   1        6.19        5.35      0.66 o 
  -7   8   1        5.52        5.60      0.71 o 
  -6   8   1        9.52        8.57      0.79 o 
  -5   8   1       14.06       16.57      0.94 o 
  -4   8   1        0.55        0.66      0.43 o 
  -3   8   1        2.29        2.94      0.51 o 
  -2   8   1       30.81       31.75      1.18 o 
  -1   8   1        7.09        8.26      0.55 o 
   0   8   1        3.67        2.95      0.42 o 
   1   8   1       35.47       33.43      1.24 o 
   2   8   1        0.72        0.67      0.34 o 
   3   8   1        7.03        6.17      0.49 o 
   4   8   1        3.29        2.45      0.51 o 
   5   8   1        1.16        0.95      0.45 o 
   6   8   1       14.85       16.63      1.01 o 
   7   8   1        1.32        1.33      0.61 o 
  -5   9   1        0.01       -0.13      0.67 o 
  -4   9   1        6.62        5.88      0.69 o 
  -3   9   1        7.16        6.81      0.74 o 
  -2   9   1        1.44        1.68      0.78 o 
  -1   9   1      132.53      134.86      4.28 o 
   0   9   1        1.96        2.04      0.35 o 
   1   9   1       30.08       31.87      0.95 o 
   2   9   1       16.99       15.15      0.72 o 
   3   9   1        1.83        1.33      0.47 o 
   4   9   1       26.95       29.48      1.25 o 
 -12   0   2       53.99       55.15      2.22 o 
 -11   0   2        7.14        6.45      1.00 o 
 -10   0   2      799.48      776.11     14.45 o 
  -9   0   2       90.41       89.06      2.67 o 
  -8   0   2       20.95       23.27      0.72 o 
  -7   0   2      142.58      127.84      2.07 o 
  -6   0   2        8.16       11.54      0.72 o 
  -5   0   2       35.71       34.18      0.69 o 
  -4   0   2        1.89        2.59      0.19 o 
  -3   0   2      742.09      841.56     10.38 o 
  -2   0   2     7865.05     6939.17    224.94 o 
  -1   0   2     1233.29     1141.03     20.01 o 
   0   0   2     4425.85     4118.02     49.68 o 
   1   0   2      712.16      629.78      7.69 o 
   2   0   2     1952.78     1947.43     23.37 o 
   3   0   2     1060.43     1052.18     12.96 o 
   4   0   2     1699.29     1782.37     44.81 o 
   5   0   2        9.88       17.25      0.51 o 
   6   0   2       14.72       14.43      2.17 o 
   7   0   2      216.36      214.62      5.28 o 
   8   0   2        5.46        4.05      0.44 o 
   9   0   2       22.84       19.24      1.11 o 
  10   0   2       42.34       43.81      1.78 o 
  11   0   2        4.65        8.23      0.89 o 
  12   0   2       46.75       51.48      2.11 o 
 -12   1   2        0.03       -0.11      0.44 o 
 -11   1   2       18.37       19.10      0.98 o 
 -10   1   2      264.64      272.08      4.25 o 
  -9   1   2       66.90       68.10      1.24 o 
  -8   1   2      108.90       95.87      2.55 o 
  -7   1   2      109.25       98.97      1.30 o 
  -6   1   2       11.82       17.71      0.37 o 
  -5   1   2      338.54      326.08      3.06 o 
  -4   1   2      473.45      480.47      4.32 o 
  -3   1   2      281.59      248.73      3.30 o 
  -2   1   2     8555.52     7704.67     94.30 o 
  -1   1   2      299.95      309.70      2.79 o 
   0   1   2       73.66       58.88      0.94 o 
   1   1   2     2704.27     2598.55     26.24 o 
   2   1   2       27.94       22.78      0.36 o 
   3   1   2      463.39      454.05      5.18 o 
   4   1   2      964.12     1029.89     12.24 o 
   5   1   2      182.30      221.95      2.21 o 
   6   1   2      127.45      147.01      1.96 o 
   7   1   2      252.84      246.60      2.84 o 
   8   1   2       21.10       18.87      0.58 o 
   9   1   2       20.15       22.26      0.66 o 
  10   1   2       44.27       40.55      1.18 o 
  11   1   2       30.24       29.86      1.06 o 
  12   1   2        1.04        2.22      0.67 o 
 -12   2   2        1.61        1.93      0.51 o 
 -11   2   2       12.00       12.49      0.83 o 
 -10   2   2       53.17       55.91      1.17 o 
  -9   2   2       21.97       23.95      0.98 o 
  -8   2   2       23.77       25.93      0.72 o 
  -7   2   2      268.72      272.26      3.21 o 
  -6   2   2      111.65      104.43      1.20 o 
  -5   2   2       58.85       60.27      0.76 o 
  -4   2   2      342.61      330.08      4.44 o 
  -3   2   2       66.43       62.65      1.78 o 
  -2   2   2      435.74      426.64      3.81 o 
  -1   2   2     5925.43     5700.42     79.11 o 
   0   2   2      404.88      422.61      3.38 o 
   1   2   2     2332.66     2278.19     19.55 o 
   2   2   2     2882.44     2643.36     22.70 o 
   3   2   2      352.04      376.75      5.75 o 
   4   2   2      301.38      324.39      3.54 o 
   5   2   2      705.66      687.69      7.22 o 
   6   2   2     1111.02     1134.19     11.69 o 
   7   2   2      126.17      119.32      5.71 o 
   8   2   2      134.56      132.81      3.84 o 
   9   2   2      124.15      117.06      2.92 o 
  10   2   2        7.39        5.03      0.55 o 
  11   2   2        0.73        0.22      0.44 o 
 -12   3   2        4.36        4.28      0.63 o 
 -11   3   2        0.73        1.43      0.34 o 
 -10   3   2       51.42       56.19      1.30 o 
  -9   3   2       28.31       28.41      0.83 o 
  -8   3   2       25.06       23.81      0.70 o 
  -7   3   2      387.46      371.43      4.26 o 
  -6   3   2       83.48       85.69      1.61 o 
  -5   3   2      275.98      283.80      3.14 o 
  -4   3   2      460.61      475.55      5.04 o 
  -3   3   2      471.95      502.01      4.51 o 
  -2   3   2      862.56      830.47      7.28 o 
  -1   3   2      333.88      340.01      3.14 o 
   0   3   2      799.17      790.36      7.19 o 
   1   3   2        0.06        0.29      0.10 o 
   2   3   2      502.58      580.95      5.25 o 
   3   3   2      251.25      259.18      2.55 o 
   4   3   2       27.03       26.04      0.60 o 
   5   3   2        0.39        0.16      0.16 o 
   6   3   2      292.88      293.79      2.97 o 
   7   3   2      168.25      179.80      2.37 o 
   8   3   2        0.30        0.42      0.22 o 
   9   3   2        0.01        0.03      0.24 o 
  10   3   2        1.63        2.47      0.47 o 
  11   3   2        1.71        2.22      0.67 o 
 -11   4   2       12.41       15.91      0.71 o 
 -10   4   2       28.14       27.65      0.94 o 
  -9   4   2        0.07        0.14      0.29 o 
  -8   4   2        0.03       -0.01      0.23 o 
  -7   4   2        2.25        1.51      0.39 o 
  -6   4   2        3.93        2.28      0.50 o 
  -5   4   2      151.07      144.89      2.44 o 
  -4   4   2       57.01       72.31      0.92 o 
  -3   4   2       75.51       61.68      2.18 o 
  -2   4   2      251.63      277.34      3.14 o 
  -1   4   2        0.06        0.86      0.12 o 
   0   4   2      427.95      464.83      3.85 o 
   1   4   2      255.77      299.27      2.59 o 
   2   4   2       22.51       30.93      0.58 o 
   3   4   2       75.95       80.31      1.05 o 
   4   4   2       52.22       43.85      1.61 o 
   5   4   2       25.86       21.64      0.62 o 
   6   4   2      160.83      167.07      2.27 o 
   7   4   2      121.04      119.69      2.00 o 
   8   4   2      449.32      470.38      7.85 o 
   9   4   2        0.03       -0.06      0.50 o 
  10   4   2        4.23        2.28      0.47 o 
 -11   5   2        0.36        0.48      0.34 o 
 -10   5   2       12.87       13.29      0.70 o 
  -9   5   2       13.15       12.52      0.68 o 
  -8   5   2       46.69       38.24      1.22 o 
  -7   5   2       88.42       78.13      1.77 o 
  -6   5   2       12.19       16.57      0.79 o 
  -5   5   2      163.53      158.76      2.14 o 
  -4   5   2       25.79       30.94      0.75 o 
  -3   5   2       13.61       16.75      0.45 o 
  -2   5   2      209.59      194.73      2.02 o 
  -1   5   2       11.39       13.31      0.49 o 
   0   5   2       87.45       83.50      1.11 o 
   1   5   2       10.55       10.85      0.31 o 
   2   5   2       69.80       72.10      1.01 o 
   3   5   2      198.00      224.32      2.40 o 
   4   5   2       76.59       73.98      1.30 o 
   5   5   2        0.76        0.59      0.26 o 
   6   5   2      200.49      212.52      3.95 o 
   7   5   2       50.70       48.28      1.11 o 
   8   5   2       11.01       14.12      1.95 o 
   9   5   2        7.65        8.38      0.74 o 
  10   5   2        0.08        0.04      0.67 o 
 -10   6   2       15.36       16.56      0.77 o 
  -9   6   2        0.12        0.01      0.34 o 
  -8   6   2        1.92        1.28      0.47 o 
  -7   6   2       41.07       35.80      1.22 o 
  -6   6   2       16.12       11.89      1.28 o 
  -5   6   2       13.36       13.46      0.71 o 
  -4   6   2       46.48       52.26      1.34 o 
  -3   6   2       59.19       55.78      1.06 o 
  -2   6   2       25.98       27.34      0.60 o 
  -1   6   2      520.81      520.46      4.86 o 
   0   6   2      154.12      153.30      1.82 o 
   1   6   2      305.18      306.79      2.79 o 
   2   6   2      157.19      151.20      1.79 o 
   3   6   2        0.01       -0.12      0.21 o 
   4   6   2       96.95       94.16      1.56 o 
   5   6   2       34.65       33.63      0.89 o 
   6   6   2      162.33      163.83      2.39 o 
   7   6   2       44.80       44.65      1.42 o 
   8   6   2       20.92       20.13      1.02 o 
   9   6   2       16.14       19.81      1.02 o 
  -9   7   2        0.06        0.67      0.67 o 
  -8   7   2       54.41       55.92      1.69 o 
  -7   7   2        8.23        9.97      0.82 o 
  -6   7   2       14.89       12.51      0.82 o 
  -5   7   2        1.24       -0.22      0.56 o 
  -4   7   2       34.48       35.83      1.18 o 
  -3   7   2        8.76        9.71      0.95 o 
  -2   7   2      217.50      212.35      3.50 o 
  -1   7   2        4.14        3.40      0.36 o 
   0   7   2        2.81        2.47      0.26 o 
   1   7   2       87.65       87.95      1.29 o 
   2   7   2       10.26       10.09      0.49 o 
   3   7   2        2.74        1.88      0.55 o 
   4   7   2       79.75       78.10      1.50 o 
   5   7   2       32.60       33.57      0.97 o 
   6   7   2       34.97       39.92      1.34 o 
   7   7   2       24.77       27.80      1.28 o 
   8   7   2        3.49        2.64      0.55 o 
  -7   8   2        1.52        2.43      0.51 o 
  -6   8   2        2.02        2.16      0.89 o 
  -5   8   2        0.07        0.34      0.43 o 
  -4   8   2        6.41        6.89      0.66 o 
  -3   8   2        9.52        9.62      0.74 o 
  -2   8   2      217.06      217.92      3.70 o 
  -1   8   2       56.53       59.29      1.61 o 
   0   8   2      145.89      150.08      2.22 o 
   1   8   2       10.15       10.33      0.52 o 
   2   8   2       82.90       86.81      1.64 o 
   3   8   2       66.48       66.91      2.13 o 
   4   8   2       72.23       72.66      1.45 o 
   5   8   2        0.65        0.67      0.43 o 
   6   8   2        4.03        3.62      0.59 o 
  -5   9   2        2.90        3.31      0.59 o 
  -4   9   2       37.16       43.09      1.49 o 
  -3   9   2        3.06        4.26      0.63 o 
  -2   9   2       43.39       45.99      1.45 o 
  -1   9   2        4.26        4.00      0.59 o 
   0   9   2       20.80       18.59      0.98 o 
   1   9   2        0.10        0.09      0.31 o 
   2   9   2        4.00        4.20      0.62 o 
   3   9   2       33.25       32.64      1.93 o 
   4   9   2        0.00       -0.20      0.43 o 
 -12   1   3        1.36        1.50      0.55 o 
 -11   1   3      180.80      185.72      3.34 o 
 -10   1   3       89.81       89.67      1.97 o 
  -9   1   3       58.04       65.32      1.57 o 
  -8   1   3      180.12      170.56      2.24 o 
  -7   1   3        1.06        0.44      0.21 o 
  -6   1   3      450.76      468.92      4.33 o 
  -5   1   3      179.34      166.68      2.01 o 
  -4   1   3      538.81      595.60      5.32 o 
  -3   1   3     2169.50     2222.73     22.25 o 
  -2   1   3        5.55        6.34      0.33 o 
  -1   1   3      105.15      112.66      1.15 o 
   0   1   3       10.89       10.95      0.29 o 
   1   1   3        1.19        0.80      0.11 o 
   2   1   3       70.68       67.92      0.86 o 
   3   1   3      644.55      715.74      5.61 o 
   4   1   3       42.18       54.73      0.88 o 
   5   1   3        0.14        0.07      0.14 o 
   6   1   3      253.72      257.44      5.01 o 
   7   1   3       37.54       30.58      0.94 o 
   8   1   3        8.97        8.94      0.59 o 
   9   1   3       76.26       69.06      1.83 o 
  10   1   3        3.26        4.57      0.55 o 
  11   1   3       15.34       19.09      0.90 o 
 -12   2   3        0.77        0.17      0.56 o 
 -11   2   3       25.93       25.41      1.10 o 
 -10   2   3       13.34       12.98      1.28 o 
  -9   2   3      200.78      200.08      2.65 o 
  -8   2   3        4.01        6.07      0.42 o 
  -7   2   3       50.39       45.58      1.21 o 
  -6   2   3      127.38      127.78      1.71 o 
  -5   2   3      318.25      343.33      3.81 o 
  -4   2   3       91.45       70.56      1.26 o 
  -3   2   3      107.94      113.85      4.50 o 
  -2   2   3        9.28       10.64      0.34 o 
  -1   2   3      593.98      631.73      6.76 o 
   0   2   3       89.51      100.36      0.94 o 
   1   2   3     1212.61     1204.57     10.33 o 
   2   2   3       52.75       62.11      0.67 o 
   3   2   3      241.56      277.02      2.71 o 
   4   2   3      548.06      509.00      4.69 o 
   5   2   3      209.82      205.30      2.50 o 
   6   2   3        0.08        0.22      0.19 o 
   7   2   3        7.75        6.45      0.40 o 
   8   2   3        1.16        2.00      0.44 o 
   9   2   3       16.42       10.34      1.22 o 
  10   2   3        0.01        0.00      0.33 o 
  11   2   3        0.00        0.56      0.39 o 
 -12   3   3       10.14       10.29      1.06 o 
 -11   3   3        3.46        2.84      1.28 o 
 -10   3   3       36.14       35.91      0.96 o 
  -9   3   3        3.26        3.14      0.40 o 
  -8   3   3        6.44        7.61      0.49 o 
  -7   3   3       92.12       89.04      1.43 o 
  -6   3   3       10.57        9.57      0.55 o 
  -5   3   3       92.16       82.04      1.53 o 
  -4   3   3       15.92       21.40      0.72 o 
  -3   3   3      161.88      186.46      2.36 o 
  -2   3   3      378.49      357.22      3.30 o 
  -1   3   3     1145.77     1260.03     10.95 o 
   0   3   3      128.73      109.78      1.22 o 
   1   3   3       60.34       67.95      0.78 o 
   2   3   3      365.64      394.29      3.71 o 
   3   3   3      427.96      391.42      3.72 o 
   4   3   3        0.05        0.52      0.41 o 
   5   3   3        0.50        2.08      0.49 o 
   6   3   3      418.49      428.77      6.09 o 
   7   3   3      149.42      134.52      3.45 o 
   8   3   3       19.42       16.80      0.82 o 
   9   3   3        9.06       12.81      0.74 o 
  10   3   3        6.79        7.11      0.63 o 
 -11   4   3        3.58        3.37      0.47 o 
 -10   4   3        4.75        4.95      0.49 o 
  -9   4   3        0.02       -0.03      0.29 o 
  -8   4   3        6.67        7.00      0.49 o 
  -7   4   3        1.88        0.83      0.31 o 
  -6   4   3        1.68        2.73      0.39 o 
  -5   4   3       18.34       24.04      0.79 o 
  -4   4   3       18.59       23.75      0.62 o 
  -3   4   3        3.21        1.98      0.16 o 
  -2   4   3        2.31        1.02      0.24 o 
  -1   4   3      131.69      142.48      1.57 o 
   0   4   3        4.14        4.56      0.23 o 
   1   4   3        5.81        7.15      0.27 o 
   2   4   3       78.31       83.73      1.11 o 
   3   4   3        1.53        1.80      0.22 o 
   4   4   3        0.00       -0.17      0.18 o 
   5   4   3       24.12       23.62      0.71 o 
   6   4   3        0.10        0.11      0.37 o 
   7   4   3        2.72        2.38      0.34 o 
   8   4   3        3.70        3.32      0.50 o 
   9   4   3        2.40        2.63      0.39 o 
  10   4   3        3.04        1.45      0.67 o 
 -10   5   3       35.11       38.77      1.07 o 
  -9   5   3       31.42       31.93      1.36 o 
  -8   5   3        9.78        5.18      0.59 o 
  -7   5   3       55.89       53.71      1.45 o 
  -6   5   3       20.60       23.50      0.90 o 
  -5   5   3       18.46       17.78      1.72 o 
  -4   5   3       36.11       32.92      1.02 o 
  -3   5   3       37.95       40.74      0.85 o 
  -2   5   3       53.10       53.16      0.81 o 
  -1   5   3      861.24      822.72      7.39 o 
   0   5   3       20.40       26.86      0.48 o 
   1   5   3        6.86        4.49      0.26 o 
   2   5   3      465.47      443.85      4.30 o 
   3   5   3      226.63      238.00      2.55 o 
   4   5   3        5.28        5.98      0.48 o 
   5   5   3      206.45      198.00      2.70 o 
   6   5   3      349.65      342.56      4.19 o 
   7   5   3       94.02      100.28      1.73 o 
   8   5   3       35.52       33.04      0.98 o 
   9   5   3       11.95       12.02      0.86 o 
 -10   6   3        9.25        9.66      0.97 o 
  -9   6   3       58.22       57.64      1.35 o 
  -8   6   3       10.39        7.37      0.66 o 
  -7   6   3      113.04      112.59      2.32 o 
  -6   6   3       37.69       41.36      1.26 o 
  -5   6   3       28.04       24.59      0.97 o 
  -4   6   3      150.41      157.03      2.23 o 
  -3   6   3        4.02        2.88      0.37 o 
  -2   6   3       49.95       57.38      1.45 o 
  -1   6   3      384.55      393.43      3.83 o 
   0   6   3       14.48       11.43      0.62 o 
   1   6   3       12.42       11.91      0.37 o 
   2   6   3       16.37       15.60      0.52 o 
   3   6   3       22.95       25.69      0.65 o 
   4   6   3        0.28        0.00      0.27 o 
   5   6   3       98.42       99.06      1.99 o 
   6   6   3        6.20        5.30      0.47 o 
   7   6   3       23.79       29.23      0.92 o 
   8   6   3        3.21        2.96      0.55 o 
  -8   7   3        2.90        2.99      0.61 o 
  -7   7   3        4.56        6.17      0.71 o 
  -6   7   3       13.72       12.27      0.82 o 
  -5   7   3        3.28        3.49      0.59 o 
  -4   7   3        3.43        4.38      0.55 o 
  -3   7   3      122.97      122.03      2.36 o 
  -2   7   3       72.33       77.33      1.40 o 
  -1   7   3       29.60       26.82      1.50 o 
   0   7   3       37.16       33.72      0.88 o 
   1   7   3       31.76       37.52      0.71 o 
   2   7   3        2.88        1.66      0.29 o 
   3   7   3      111.29      105.64      1.53 o 
   4   7   3       13.72       10.77      0.64 o 
   5   7   3       26.57       26.41      0.88 o 
   6   7   3       10.52       11.23      0.66 o 
   7   7   3        2.78        4.10      0.59 o 
  -7   8   3        0.61        0.08      0.43 o 
  -6   8   3        7.78        9.26      0.82 o 
  -5   8   3        2.09        2.37      0.72 o 
  -4   8   3        1.44        1.22      0.47 o 
  -3   8   3        4.78        5.29      0.63 o 
  -2   8   3       11.25       13.01      1.22 o 
  -1   8   3        9.47       11.85      0.79 o 
   0   8   3        0.82        1.28      0.43 o 
   1   8   3        0.09        0.36      0.24 o 
   2   8   3        3.84        4.07      0.38 o 
   3   8   3        1.30        1.72      0.35 o 
   4   8   3        3.12        4.97      0.51 o 
   5   8   3        0.59        0.70      0.32 o 
  -4   9   3       28.16       31.95      1.50 o 
  -3   9   3       73.94       74.72      1.97 o 
  -2   9   3        0.35        1.12      0.45 o 
  -1   9   3        4.93        7.43      0.74 o 
   0   9   3       10.44       10.01      1.11 o 
   1   9   3        0.01        0.22      0.56 o 
   2   9   3        2.29        2.35      0.42 o 
   3   9   3       15.99       14.14      0.74 o 
 -12   0   4      162.50      158.56      4.34 o 
 -11   0   4       76.05       78.83      2.78 o 
 -10   0   4       13.77       14.12      1.22 o 
  -9   0   4        5.37        4.89      0.89 o 
  -8   0   4       68.31       72.61      2.33 o 
  -7   0   4        7.96        9.12      0.89 o 
  -6   0   4       51.26       49.93      1.39 o 
  -5   0   4      189.29      176.16      2.55 o 
  -4   0   4      416.23      432.68      5.62 o 
  -3   0   4      154.06      132.06      1.93 o 
  -2   0   4       68.72       79.40      1.26 o 
  -1   0   4       24.47       27.23      0.59 o 
   0   0   4      234.91      260.33      3.69 o 
   1   0   4      101.70       94.99      1.53 o 
   2   0   4      588.95      619.40      7.84 o 
   3   0   4      516.48      518.23      6.63 o 
   4   0   4      120.29      135.99      3.17 o 
   5   0   4      435.03      428.08      8.45 o 
   6   0   4      211.86      193.36      4.45 o 
   7   0   4      241.59      229.05      5.23 o 
   8   0   4      200.30      182.91      4.45 o 
   9   0   4      105.65       83.95      2.67 o 
  10   0   4       44.41       49.26      2.11 o 
 -12   1   4        4.09        4.32      0.66 o 
 -11   1   4       42.77       43.92      1.49 o 
 -10   1   4       52.92       53.65      1.57 o 
  -9   1   4       43.28       41.70      1.26 o 
  -8   1   4        3.49        2.56      0.56 o 
  -7   1   4       23.50       19.66      0.59 o 
  -6   1   4       56.80       60.87      1.01 o 
  -5   1   4        2.46        1.64      0.23 o 
  -4   1   4     1022.17      965.45      8.52 o 
  -3   1   4       38.02       35.23      0.52 o 
  -2   1   4      166.92      205.93      2.31 o 
  -1   1   4     1122.58     1017.18     10.08 o 
   0   1   4      203.95      236.79      2.63 o 
   1   1   4       40.01       46.94      0.66 o 
   2   1   4      198.36      175.31      1.80 o 
   3   1   4      647.05      663.90      5.28 o 
   4   1   4        0.28        1.07      0.12 o 
   5   1   4       34.98       41.20      1.10 o 
   6   1   4       98.03      103.47      2.00 o 
   7   1   4       10.33        6.56      0.61 o 
   8   1   4       25.47       19.03      0.82 o 
   9   1   4        2.55        3.84      0.47 o 
  10   1   4        1.48        1.78      0.47 o 
 -12   2   4       47.01       48.62      1.57 o 
 -11   2   4      100.64      100.02      2.28 o 
 -10   2   4       12.76       11.98      0.82 o 
  -9   2   4       84.44       81.63      1.85 o 
  -8   2   4      113.26      107.06      1.84 o 
  -7   2   4      155.28      154.62      2.09 o 
  -6   2   4      116.52      124.25      1.73 o 
  -5   2   4      193.03      198.53      2.42 o 
  -4   2   4      951.15      930.63     12.12 o 
  -3   2   4      844.09      815.97      7.21 o 
  -2   2   4        2.96        2.71      0.15 o 
  -1   2   4      144.81      150.15      1.55 o 
   0   2   4       94.23      104.32      1.01 o 
   1   2   4      496.46      507.36      4.59 o 
   2   2   4        2.69        4.60      0.36 o 
   3   2   4      255.67      270.20      2.35 o 
   4   2   4        3.59        2.49      0.22 o 
   5   2   4       11.02       12.60      0.43 o 
   6   2   4       21.93       21.63      1.11 o 
   7   2   4       11.43        9.71      0.63 o 
   8   2   4        0.97        0.95      0.39 o 
   9   2   4        0.52        0.75      0.35 o 
  10   2   4       14.05       16.36      0.86 o 
 -11   3   4        6.46        8.02      0.79 o 
 -10   3   4       41.49       36.51      1.30 o 
  -9   3   4       38.59       37.04      1.08 o 
  -8   3   4       64.42       55.93      1.13 o 
  -7   3   4        8.24        9.55      0.49 o 
  -6   3   4        0.89        1.54      0.31 o 
  -5   3   4       56.97       47.72      1.10 o 
  -4   3   4      102.68       93.68      1.39 o 
  -3   3   4      304.65      289.91      3.29 o 
  -2   3   4      412.33      416.19      3.86 o 
  -1   3   4      232.27      252.20      4.29 o 
   0   3   4        6.52       11.62      0.26 o 
   1   3   4       17.44       17.50      0.31 o 
   2   3   4       44.45       44.57      0.85 o 
   3   3   4       78.62       61.18      3.04 o 
   4   3   4      615.62      623.05      5.77 o 
   5   3   4        9.59       10.03      0.44 o 
   6   3   4      202.51      196.39      2.58 o 
   7   3   4        3.48        4.77      0.67 o 
   8   3   4        0.16       -0.17      0.31 o 
   9   3   4        1.54        1.23      0.83 o 
  10   3   4        0.38        0.67      0.39 o 
 -11   4   4       21.08       24.84      1.14 o 
 -10   4   4        0.73        0.90      0.48 o 
  -9   4   4        4.58        2.98      0.40 o 
  -8   4   4      188.49      167.76      2.39 o 
  -7   4   4       15.38       13.57      0.83 o 
  -6   4   4       78.70       72.84      1.57 o 
  -5   4   4       23.88       17.97      0.64 o 
  -4   4   4      173.96      169.46      2.20 o 
  -3   4   4        0.02        0.30      0.19 o 
  -2   4   4      608.03      628.67      5.73 o 
  -1   4   4      224.09      223.66      2.29 o 
   0   4   4      214.68      223.18      2.29 o 
   1   4   4       24.21       21.40      0.51 o 
   2   4   4        7.14        3.93      0.35 o 
   3   4   4      256.19      253.35      2.67 o 
   4   4   4       48.21       43.79      0.83 o 
   5   4   4      295.72      299.99      3.15 o 
   6   4   4      958.98      908.20     12.11 o 
   7   4   4       33.63       30.19      1.10 o 
   8   4   4        0.26        0.00      0.31 o 
   9   4   4      106.04      114.47      2.44 o 
 -10   5   4        5.50        4.22      0.49 o 
  -9   5   4       40.56       36.22      1.00 o 
  -8   5   4       25.12       25.44      1.06 o 
  -7   5   4        5.82        4.90      0.42 o 
  -6   5   4       29.02       33.39      1.01 o 
  -5   5   4       45.36       42.19      0.96 o 
  -4   5   4        6.63        7.00      0.45 o 
  -3   5   4       82.12       79.12      1.71 o 
  -2   5   4      399.93      373.98      4.23 o 
  -1   5   4      154.63      158.28      1.79 o 
   0   5   4       16.85       21.19      0.60 o 
   1   5   4       16.66       13.51      0.51 o 
   2   5   4        0.36        1.46      0.23 o 
   3   5   4       34.60       28.47      0.67 o 
   4   5   4      232.52      233.43      2.61 o 
   5   5   4       55.64       58.18      2.77 o 
   6   5   4      148.00      154.97      2.33 o 
   7   5   4        0.22        0.15      0.27 o 
   8   5   4        2.01        1.30      0.43 o 
   9   5   4        2.35        4.68      1.67 o 
  -9   6   4       21.53       24.37      1.37 o 
  -8   6   4       20.01       21.71      1.01 o 
  -7   6   4       23.47       20.04      0.90 o 
  -6   6   4       26.70       25.52      1.82 o 
  -5   6   4        4.94        5.54      0.45 o 
  -4   6   4      143.90      140.15      2.05 o 
  -3   6   4      117.00      118.56      1.80 o 
  -2   6   4       13.60       14.88      0.58 o 
  -1   6   4        0.02       -0.22      0.19 o 
   0   6   4        5.94        6.47      0.42 o 
   1   6   4      144.61      149.28      1.84 o 
   2   6   4       11.50        8.85      0.46 o 
   3   6   4       80.63       78.36      1.23 o 
   4   6   4        3.02        4.59      0.38 o 
   5   6   4        0.01       -0.05      0.27 o 
   6   6   4        4.24        4.47      0.45 o 
   7   6   4        1.91        2.82      0.45 o 
   8   6   4        0.64        0.48      0.32 o 
  -8   7   4        0.09        0.25      0.43 o 
  -7   7   4        4.73        6.83      0.74 o 
  -6   7   4       19.94       18.75      0.94 o 
  -5   7   4        0.00       -0.28      0.39 o 
  -4   7   4       64.43       65.85      1.69 o 
  -3   7   4       10.46        8.87      0.55 o 
  -2   7   4        9.45       11.10      0.91 o 
  -1   7   4       28.13       27.87      1.04 o 
   0   7   4       16.28       12.56      0.74 o 
   1   7   4        0.65        0.60      0.27 o 
   2   7   4        0.04       -0.32      0.21 o 
   3   7   4       33.49       28.38      0.84 o 
   4   7   4        0.15       -0.34      0.24 o 
   5   7   4        0.27        0.17      0.29 o 
   6   7   4        0.16        0.29      0.32 o 
  -6   8   4       20.60       23.93      1.14 o 
  -5   8   4       17.32       20.42      1.02 o 
  -4   8   4       23.53       22.23      1.06 o 
  -3   8   4        3.14        3.00      0.56 o 
  -2   8   4       17.77       14.43      2.17 o 
  -1   8   4        1.60        2.49      0.43 o 
   0   8   4        0.20       -0.40      0.27 o 
   1   8   4       14.78       12.71      1.06 o 
   2   8   4       14.87       12.93      0.54 o 
   3   8   4       26.26       24.82      0.88 o 
   4   8   4        2.45        3.31      0.45 o 
  -2   9   4       12.46       12.45      1.22 o 
  -1   9   4        7.27        9.01      1.11 o 
   0   9   4        2.30        3.22      0.78 o 
   1   9   4        7.90        7.23      1.00 o 
 -12   1   5        7.06        6.74      0.79 o 
 -11   1   5       12.62       11.40      0.94 o 
 -10   1   5       12.64       13.70      0.94 o 
  -9   1   5        0.00       -0.56      0.50 o 
  -8   1   5        6.70        5.07      0.55 o 
  -7   1   5      134.35      143.21      2.52 o 
  -6   1   5       16.22       13.73      0.51 o 
  -5   1   5      101.66      110.51      1.53 o 
  -4   1   5      285.10      282.30      3.21 o 
  -3   1   5      166.08      185.99      1.90 o 
  -2   1   5       42.05       34.40      1.82 o 
  -1   1   5      203.62      207.61      1.85 o 
   0   1   5      168.37      172.61      1.76 o 
   1   1   5       16.53       10.80      0.33 o 
   2   1   5       25.82       35.82      0.76 o 
   3   1   5      128.07      132.90      1.52 o 
   4   1   5       49.94       51.06      0.81 o 
   5   1   5        9.75       11.81      0.51 o 
   6   1   5       20.75       23.63      0.86 o 
   7   1   5        0.75        0.49      1.06 o 
   8   1   5       19.50       15.53      0.82 o 
   9   1   5        2.42        2.51      0.67 o 
  10   1   5        6.51        4.64      0.59 o 
 -11   2   5       43.21       40.91      1.45 o 
 -10   2   5        8.90        8.73      0.79 o 
  -9   2   5       45.89       45.00      1.37 o 
  -8   2   5        7.65        5.73      0.55 o 
  -7   2   5       96.47       93.82      1.49 o 
  -6   2   5      105.13      109.46      1.62 o 
  -5   2   5      124.07      144.49      1.92 o 
  -4   2   5        9.31        5.90      0.39 o 
  -3   2   5      115.22      125.91      1.69 o 
  -2   2   5       34.74       39.59      0.63 o 
  -1   2   5      441.32      448.37      3.67 o 
   0   2   5        3.96        5.25      0.37 o 
   1   2   5      202.57      207.30      2.10 o 
   2   2   5      225.17      227.70      2.31 o 
   3   2   5      215.68      218.79      2.02 o 
   4   2   5       33.82       35.84      0.83 o 
   5   2   5       17.18       13.90      0.55 o 
   6   2   5        3.12        3.76      2.45 o 
   7   2   5       33.33       34.43      1.14 o 
   8   2   5        3.99        2.96      0.47 o 
   9   2   5        0.45       -0.22      0.31 o 
 -11   3   5       64.45       68.24      1.85 o 
 -10   3   5       11.04       10.44      0.82 o 
  -9   3   5       29.09       25.74      1.06 o 
  -8   3   5      106.13      105.32      1.71 o 
  -7   3   5      136.74      130.97      2.49 o 
  -6   3   5       18.01       19.00      0.78 o 
  -5   3   5      120.73      127.56      2.20 o 
  -4   3   5      378.00      377.70      4.61 o 
  -3   3   5      136.56      145.98      1.94 o 
  -2   3   5       22.59       29.08      0.54 o 
  -1   3   5        9.00       10.53      0.32 o 
   0   3   5        0.04        0.96      0.15 o 
   1   3   5       29.82       34.41      0.76 o 
   2   3   5      210.15      194.47      2.80 o 
   3   3   5       67.63       61.86      0.96 o 
   4   3   5        0.38        0.25      0.19 o 
   5   3   5      595.91      563.17      6.28 o 
   6   3   5       54.88       48.37      1.34 o 
   7   3   5       92.73       86.48      1.97 o 
   8   3   5       77.57       78.26      1.93 o 
   9   3   5        6.75        7.12      0.71 o 
 -10   4   5        0.10       -0.17      0.39 o 
  -9   4   5        9.15        9.18      0.62 o 
  -8   4   5        8.00        7.91      0.55 o 
  -7   4   5        0.22       -0.41      0.27 o 
  -6   4   5        7.51        6.55      0.47 o 
  -5   4   5       35.18       37.94      0.88 o 
  -4   4   5        5.25        4.61      0.40 o 
  -3   4   5        1.71        1.52      0.28 o 
  -2   4   5       34.36       32.95      1.20 o 
  -1   4   5       15.98       14.70      0.76 o 
   0   4   5        1.94        1.28      0.23 o 
   1   4   5        0.81        0.15      0.10 o 
   2   4   5       12.73       14.41      0.55 o 
   3   4   5       44.33       44.14      0.98 o 
   4   4   5       12.41       10.92      0.61 o 
   5   4   5        5.83        7.27      0.59 o 
   6   4   5       47.23       48.98      1.42 o 
   7   4   5        1.25        0.82      0.89 o 
   8   4   5        0.29        0.00      0.39 o 
 -10   5   5        5.84        7.65      0.74 o 
  -9   5   5        3.45        2.59      0.46 o 
  -8   5   5       39.23       40.20      0.92 o 
  -7   5   5      112.89      115.32      1.88 o 
  -6   5   5       15.97       19.18      0.75 o 
  -5   5   5       98.99       92.78      1.56 o 
  -4   5   5      210.61      214.21      3.19 o 
  -3   5   5      436.91      448.55      5.04 o 
  -2   5   5        1.90        0.42      0.27 o 
  -1   5   5        1.75        1.38      0.35 o 
   0   5   5      149.94      142.15      1.98 o 
   1   5   5        0.72        1.00      0.31 o 
   2   5   5       66.23       65.45      1.07 o 
   3   5   5        7.87        8.87      0.46 o 
   4   5   5       20.35       20.13      0.64 o 
   5   5   5      209.80      212.73      2.81 o 
   6   5   5        4.85        5.92      0.59 o 
   7   5   5       14.02       15.79      0.86 o 
   8   5   5       25.08       27.43      1.18 o 
  -9   6   5        7.65        8.61      1.11 o 
  -8   6   5        1.70        3.90      0.55 o 
  -7   6   5       12.84       12.46      0.68 o 
  -6   6   5        1.61        2.42      0.36 o 
  -5   6   5       42.28       43.08      1.72 o 
  -4   6   5       10.22       11.61      0.60 o 
  -3   6   5        5.36        6.39      0.45 o 
  -2   6   5        0.01       -0.22      0.31 o 
  -1   6   5       71.55       61.57      1.72 o 
   0   6   5        2.68        2.54      0.43 o 
   1   6   5       26.93       26.37      1.02 o 
   2   6   5       55.44       48.25      1.09 o 
   3   6   5      135.56      133.33      1.78 o 
   4   6   5        4.32        4.50      0.61 o 
   5   6   5       14.92       18.00      1.10 o 
   6   6   5        0.64        1.13      0.36 o 
   7   6   5        1.61        2.04      0.45 o 
  -7   7   5       26.48       24.66      1.18 o 
  -6   7   5        0.52        1.22      0.47 o 
  -5   7   5       12.95       13.38      0.80 o 
  -4   7   5       29.18       28.54      0.90 o 
  -3   7   5       77.87       78.96      1.96 o 
  -2   7   5        2.95        3.04      0.51 o 
  -1   7   5       23.43       21.08      1.22 o 
   0   7   5       22.01       23.54      1.78 o 
   1   7   5        8.41        7.95      0.56 o 
   2   7   5       31.99       33.68      0.94 o 
   3   7   5       20.94       22.16      0.69 o 
   4   7   5       24.66       23.43      0.91 o 
   5   7   5       13.16       16.07      0.76 o 
  -5   8   5        5.85        6.54      0.83 o 
  -4   8   5       26.77       31.51      1.26 o 
  -3   8   5        1.39        2.11      0.67 o 
  -2   8   5       32.00       31.80      1.17 o 
  -1   8   5       19.37       21.68      0.98 o 
   0   8   5        5.18        4.93      0.59 o 
   1   8   5        7.05        9.21      0.78 o 
   2   8   5       11.07       12.43      0.79 o 
   3   8   5       29.82       29.49      0.83 o 
 -11   0   6       33.57       36.03      2.00 o 
 -10   0   6       73.25       75.61      2.78 o 
  -9   0   6        3.45        3.11      0.78 o 
  -8   0   6        1.01        1.11      0.67 o 
  -7   0   6      427.33      418.30      8.34 o 
  -6   0   6       53.64       54.59      1.89 o 
  -5   0   6        0.15        0.11      0.33 o 
  -4   0   6      169.61      184.65      2.75 o 
  -3   0   6      258.87      259.79      3.13 o 
  -2   0   6       21.40       35.54      0.73 o 
  -1   0   6        8.23       16.56      0.67 o 
   0   0   6      115.70       92.85      1.78 o 
   1   0   6       82.46       89.69      3.39 o 
   2   0   6      146.38      141.64      2.31 o 
   3   0   6       10.34        6.54      0.50 o 
   4   0   6      137.70      144.38      2.42 o 
   5   0   6       64.70       62.46      1.44 o 
   6   0   6       41.47       34.36      1.56 o 
   7   0   6        6.72        5.00      0.78 o 
   8   0   6        6.80        5.34      0.89 o 
   9   0   6        8.74        7.23      1.00 o 
 -11   1   6        0.95        0.51      0.56 o 
 -10   1   6        1.69        1.45      0.55 o 
  -9   1   6       18.79       16.18      0.93 o 
  -8   1   6        6.96        8.28      0.71 o 
  -7   1   6       49.02       47.94      1.34 o 
  -6   1   6       13.05       14.08      0.74 o 
  -5   1   6       76.40       66.71      1.13 o 
  -4   1   6        8.45       10.28      1.56 o 
  -3   1   6       44.82       41.50      0.61 o 
  -2   1   6      319.86      312.07      6.51 o 
  -1   1   6       70.35       79.15      1.05 o 
   0   1   6        9.18        9.83      0.36 o 
   1   1   6      161.59      167.84      1.89 o 
   2   1   6        5.94        4.90      0.30 o 
   3   1   6       13.29       15.80      0.48 o 
   4   1   6       96.62       93.00      1.27 o 
   5   1   6       92.70       89.73      1.27 o 
   6   1   6        0.42       -0.06      0.31 o 
   7   1   6       34.60       31.21      1.45 o 
   8   1   6        0.10       -0.44      0.44 o 
   9   1   6       10.37       11.63      0.86 o 
 -11   2   6        6.64        6.64      0.79 o 
 -10   2   6        1.25        1.45      0.55 o 
  -9   2   6       44.74       41.14      1.34 o 
  -8   2   6        2.28        2.23      0.47 o 
  -7   2   6       35.05       33.71      2.11 o 
  -6   2   6       14.35       13.38      0.58 o 
  -5   2   6       28.35       29.39      0.75 o 
  -4   2   6        6.64        5.58      0.35 o 
  -3   2   6       23.47       23.10      0.65 o 
  -2   2   6       82.38       72.25      0.87 o 
  -1   2   6        5.02        4.91      0.28 o 
   0   2   6        3.58        4.43      0.28 o 
   1   2   6       99.23      102.59      1.30 o 
   2   2   6       15.79       17.12      0.46 o 
   3   2   6       25.85       24.86      0.71 o 
   4   2   6      130.68      123.01      1.86 o 
   5   2   6      200.11      202.23      2.71 o 
   6   2   6       41.16       36.05      1.50 o 
   7   2   6        1.42        1.90      0.47 o 
   8   2   6       42.66       41.39      1.61 o 
 -10   3   6       25.05       23.80      1.10 o 
  -9   3   6        2.94        2.22      0.55 o 
  -8   3   6       16.10       14.45      1.33 o 
  -7   3   6       19.72       16.23      0.79 o 
  -6   3   6       31.17       28.52      0.93 o 
  -5   3   6       46.36       42.69      0.94 o 
  -4   3   6       82.06       74.39      1.28 o 
  -3   3   6       98.70       99.21      1.53 o 
  -2   3   6        4.66        7.03      1.17 o 
  -1   3   6      119.15      122.80      1.46 o 
   0   3   6        0.07       -0.10      0.16 o 
   1   3   6        0.13       -0.11      0.19 o 
   2   3   6       76.49       73.70      1.30 o 
   3   3   6        8.33       11.24      0.53 o 
   4   3   6      312.30      301.35      3.74 o 
   5   3   6       14.66       14.42      0.62 o 
   6   3   6        0.39        0.85      0.32 o 
   7   3   6       61.87       62.40      1.69 o 
   8   3   6        0.43        0.29      0.44 o 
 -10   4   6        0.54        0.95      0.55 o 
  -9   4   6       24.97       25.38      1.14 o 
  -8   4   6       11.61       12.51      0.65 o 
  -7   4   6       62.81       65.31      1.15 o 
  -6   4   6      291.32      282.98      3.51 o 
  -5   4   6      163.81      160.65      2.25 o 
  -4   4   6     1033.17     1034.88     10.76 o 
  -3   4   6       68.77       74.81      1.32 o 
  -2   4   6        0.30        0.11      0.31 o 
  -1   4   6      103.71       93.39      1.93 o 
   0   4   6        6.58        7.42      0.42 o 
   1   4   6        9.80        6.58      0.59 o 
   2   4   6       95.76       96.70      1.58 o 
   3   4   6      161.84      158.12      2.41 o 
   4   4   6       44.41       46.01      1.07 o 
   5   4   6       16.60       16.69      0.68 o 
   6   4   6       16.57       16.83      0.90 o 
   7   4   6        7.48        8.94      0.74 o 
  -9   5   6        0.14        0.13      0.32 o 
  -8   5   6        1.96        1.94      0.35 o 
  -7   5   6        2.35        2.68      0.40 o 
  -6   5   6       25.35       24.34      0.81 o 
  -5   5   6       78.30       78.12      1.45 o 
  -4   5   6       11.97       13.80      0.81 o 
  -3   5   6       44.32       43.43      1.26 o 
  -2   5   6        0.51        0.46      0.35 o 
  -1   5   6       19.06       19.68      0.86 o 
   0   5   6        3.66        3.02      0.47 o 
   1   5   6        3.14        2.91      0.71 o 
   2   5   6       79.55       72.05      1.36 o 
   3   5   6        9.99       11.25      0.60 o 
   4   5   6      127.70      128.81      2.07 o 
   5   5   6        0.80        0.56      0.29 o 
   6   5   6        1.14        2.25      0.47 o 
  -8   6   6        3.38        3.68      0.49 o 
  -7   6   6       12.60       14.15      0.75 o 
  -6   6   6        1.22        1.97      0.48 o 
  -5   6   6        7.99        9.78      0.63 o 
  -4   6   6        0.05        0.61      0.39 o 
  -3   6   6        0.52       -0.11      0.39 o 
  -2   6   6       12.34       13.31      0.79 o 
  -1   6   6        7.52        8.07      1.33 o 
   0   6   6       21.27       19.20      0.90 o 
   1   6   6       41.36       34.02      1.22 o 
   2   6   6        0.35        0.06      0.30 o 
   3   6   6        1.40        1.60      0.38 o 
   4   6   6       27.88       26.64      0.76 o 
   5   6   6       54.28       54.49      1.57 o 
  -6   7   6        0.02       -0.48      0.38 o 
  -5   7   6        0.25        0.00      0.50 o 
  -4   7   6        4.07        4.04      0.61 o 
  -3   7   6        8.17        8.61      0.95 o 
  -2   7   6       13.98       15.43      0.82 o 
  -1   7   6       35.22       30.90      1.14 o 
   0   7   6       15.33       16.26      0.90 o 
   1   7   6       26.96       26.83      1.09 o 
   2   7   6        5.34        3.93      0.59 o 
   3   7   6        6.65        5.79      0.52 o 
   4   7   6       26.03       26.41      0.92 o 
  -3   8   6        3.08        1.72      0.47 o 
  -2   8   6        0.93       -0.06      0.50 o 
  -1   8   6        2.38        2.72      0.51 o 
   0   8   6        0.00        0.10      0.35 o 
 -10   1   7        2.92        4.44      0.66 o 
  -9   1   7       15.26       13.32      0.86 o 
  -8   1   7       61.84       55.03      1.53 o 
  -7   1   7       42.65       40.14      1.26 o 
  -6   1   7       51.46       47.49      1.26 o 
  -5   1   7       19.18       18.57      0.79 o 
  -4   1   7        6.08        5.45      0.48 o 
  -3   1   7        0.84        0.93      0.21 o 
  -2   1   7       51.47       53.04      0.79 o 
  -1   1   7       14.99       15.30      0.46 o 
   0   1   7        2.88        3.55      0.28 o 
   1   1   7        0.00        0.06      0.17 o 
   2   1   7       12.52       12.28      0.44 o 
   3   1   7       17.64       19.55      0.55 o 
   4   1   7       57.48       57.34      1.17 o 
   5   1   7       88.04       90.58      1.60 o 
   6   1   7       13.08       15.56      0.71 o 
   7   1   7        7.73        6.45      0.63 o 
 -10   2   7        0.17        0.56      0.55 o 
  -9   2   7        6.94        5.71      0.66 o 
  -8   2   7       21.65       20.84      0.98 o 
  -7   2   7       62.88       64.98      1.61 o 
  -6   2   7        0.00       -0.47      0.31 o 
  -5   2   7        4.59        4.53      0.35 o 
  -4   2   7        1.42        1.40      0.27 o 
  -3   2   7      125.41      128.09      1.86 o 
  -2   2   7        0.41        1.07      0.25 o 
  -1   2   7       54.23       55.20      0.88 o 
   0   2   7       48.43       48.74      0.83 o 
   1   2   7       55.25       57.11      1.24 o 
   2   2   7       14.87       15.42      0.62 o 
   3   2   7       75.48       69.16      1.36 o 
   4   2   7       20.05       18.84      0.73 o 
   5   2   7        0.13        0.42      0.29 o 
   6   2   7        7.61        8.79      0.84 o 
   7   2   7        0.23       -0.11      0.31 o 
 -10   3   7        0.43        1.28      0.55 o 
  -9   3   7        6.86        6.73      0.71 o 
  -8   3   7       17.29       19.04      0.94 o 
  -7   3   7        1.94        1.62      0.39 o 
  -6   3   7        2.13        2.42      0.33 o 
  -5   3   7      339.20      346.71      3.56 o 
  -4   3   7       53.90       56.21      1.45 o 
  -3   3   7       96.73       90.54      2.84 o 
  -2   3   7       90.65       89.64      1.89 o 
  -1   3   7        6.38        6.79      0.55 o 
   0   3   7      109.19      110.72      1.72 o 
   1   3   7        2.74        1.85      0.29 o 
   2   3   7       41.03       38.44      1.51 o 
   3   3   7      121.38      123.70      1.97 o 
   4   3   7       14.74       14.16      0.66 o 
   5   3   7       12.92       12.94      0.64 o 
   6   3   7        1.15        1.06      0.56 o 
   7   3   7       20.91       19.74      1.02 o 
  -9   4   7        0.00       -0.14      0.31 o 
  -8   4   7        3.95        3.18      0.45 o 
  -7   4   7        0.18        0.04      0.27 o 
  -6   4   7        2.18        2.28      0.40 o 
  -5   4   7       12.51       15.65      0.73 o 
  -4   4   7        1.61        1.67      0.43 o 
  -3   4   7        0.12       -0.37      0.26 o 
  -2   4   7        8.45        8.49      0.83 o 
  -1   4   7        0.69        0.51      0.35 o 
   0   4   7        3.10        2.75      0.47 o 
   1   4   7        5.56        6.51      0.83 o 
   2   4   7        5.62        4.64      0.44 o 
   3   4   7        3.54        2.78      0.36 o 
   4   4   7       18.71       21.63      0.81 o 
   5   4   7        0.68        0.25      0.27 o 
   6   4   7        0.04        0.15      0.29 o 
  -8   5   7       19.79       21.48      0.88 o 
  -7   5   7        3.39        2.84      0.42 o 
  -6   5   7        2.03        2.22      0.40 o 
  -5   5   7      230.26      226.13      8.28 o 
  -4   5   7        0.12        0.22      0.39 o 
  -3   5   7       29.91       28.99      1.33 o 
  -2   5   7       82.80       85.58      2.00 o 
  -1   5   7        0.29        0.56      0.39 o 
   0   5   7       52.93       45.76      1.42 o 
   1   5   7        7.49        5.44      0.67 o 
   2   5   7       27.34       26.55      1.03 o 
   3   5   7       29.09       27.98      0.89 o 
   4   5   7       20.14       18.98      0.76 o 
   5   5   7        0.00        0.01      0.29 o 
  -6   6   7        5.84        6.85      0.71 o 
  -5   6   7        4.33        5.52      1.00 o 
  -4   6   7       19.58       18.01      0.98 o 
  -3   6   7        2.98        3.75      0.56 o 
  -2   6   7       23.14       22.76      1.02 o 
  -1   6   7        0.14       -0.47      0.31 o 
   0   6   7        3.97        3.05      0.51 o 
   1   6   7      117.26      111.98      2.39 o 
   2   6   7       17.24       12.79      0.90 o 
   3   6   7       31.15       28.12      1.14 o 
   4   6   7       21.09       22.09      0.83 o 
  -4   7   7       10.52       12.46      1.11 o 
  -3   7   7        1.17        2.13      0.51 o 
  -2   7   7        7.86        8.16      0.74 o 
  -1   7   7        0.01        0.60      0.61 o 
   0   7   7        9.92       10.14      0.68 o 
   1   7   7        5.49        4.63      0.63 o 
  -9   0   8        1.90        2.22      0.78 o 
  -8   0   8       70.24       69.16      2.56 o 
  -7   0   8       16.14       15.57      1.22 o 
  -6   0   8       11.16       11.45      1.11 o 
  -5   0   8       31.88       30.05      1.06 o 
  -4   0   8        1.33        1.33      0.56 o 
  -3   0   8       13.71       15.79      1.11 o 
  -2   0   8       46.13       48.37      1.22 o 
  -1   0   8        0.03       -0.11      0.24 o 
   0   0   8       23.38       28.67      0.98 o 
   1   0   8       27.85       34.20      1.06 o 
   2   0   8      115.08      117.06      2.23 o 
   3   0   8      102.43      119.55      2.31 o 
   4   0   8      123.09      114.41      2.26 o 
   5   0   8       30.99       33.58      1.78 o 
   6   0   8        0.81        1.11      0.67 o 
  -9   1   8       23.65       24.41      1.18 o 
  -8   1   8        0.03        0.50      0.43 o 
  -7   1   8        0.74        0.54      0.43 o 
  -6   1   8       27.95       27.61      0.88 o 
  -5   1   8        6.20        5.57      0.61 o 
  -4   1   8       82.92       81.36      1.45 o 
  -3   1   8        1.13        1.14      0.27 o 
  -2   1   8       22.61       24.69      0.75 o 
  -1   1   8        6.03        5.63      0.36 o 
   0   1   8       26.28       26.92      0.65 o 
   1   1   8        0.10        0.89      0.22 o 
   2   1   8       15.19       13.29      0.54 o 
   3   1   8       53.84       53.34      1.18 o 
   4   1   8        0.01        0.15      0.27 o 
   5   1   8       18.81       22.11      1.10 o 
   6   1   8        4.07        5.05      0.51 o 
  -9   2   8        0.03       -0.11      0.47 o 
  -8   2   8       36.48       39.84      1.37 o 
  -7   2   8       14.97       14.86      0.73 o 
  -6   2   8        5.05        4.51      0.49 o 
  -5   2   8      259.42      265.47      4.16 o 
  -4   2   8       34.60       33.94      0.92 o 
  -3   2   8       42.36       38.86      0.82 o 
  -2   2   8       91.98       94.70      1.58 o 
  -1   2   8      118.69      125.04      2.63 o 
   0   2   8        4.31        3.53      0.37 o 
   1   2   8        3.04        2.63      0.36 o 
   2   2   8      251.87      253.10      5.80 o 
   3   2   8        4.78        3.04      0.39 o 
   4   2   8        0.07       -0.39      0.26 o 
   5   2   8       18.72       19.04      0.96 o 
   6   2   8        2.61        2.33      0.39 o 
  -8   3   8       25.35       24.18      1.17 o 
  -7   3   8        0.74        0.22      0.36 o 
  -6   3   8       22.53       26.02      1.17 o 
  -5   3   8        0.59        0.72      0.67 o 
  -4   3   8        4.66        5.36      0.51 o 
  -3   3   8        0.36        0.60      0.37 o 
  -2   3   8        4.02        3.89      0.55 o 
  -1   3   8       43.85       41.75      1.30 o 
   0   3   8       12.97       11.30      1.67 o 
   1   3   8       60.92       60.07      1.57 o 
   2   3   8        8.36        7.71      0.52 o 
   3   3   8       16.91       18.53      0.73 o 
   4   3   8        7.35        9.06      0.60 o 
   5   3   8        8.80       10.55      0.62 o 
  -8   4   8        1.62        1.17      0.40 o 
  -7   4   8       30.44       29.14      1.89 o 
  -6   4   8      179.79      174.38      3.18 o 
  -5   4   8        4.05        2.13      0.47 o 
  -4   4   8       30.77       29.26      1.14 o 
  -3   4   8       63.82       64.12      1.69 o 
  -2   4   8       16.83       15.48      0.90 o 
  -1   4   8       39.43       37.15      1.26 o 
   0   4   8       29.02       28.25      1.10 o 
   1   4   8       21.67       19.82      0.98 o 
   2   4   8        3.74        5.19      0.63 o 
   3   4   8        2.64        2.93      0.57 o 
   4   4   8        0.13        0.10      0.29 o 
  -6   5   8        5.61        6.45      0.89 o 
  -5   5   8        6.13        5.32      0.66 o 
  -4   5   8        9.03        9.42      0.79 o 
  -3   5   8        2.58        3.13      0.55 o 
  -2   5   8        3.00        3.01      0.55 o 
  -1   5   8       22.29       22.19      1.61 o 
   0   5   8        4.95        4.00      0.59 o 
   1   5   8        4.73        3.79      0.55 o 
   2   5   8       27.47       25.72      1.39 o 
   3   5   8        5.67        5.82      0.66 o 
  -4   6   8        1.93        1.81      0.51 o 
  -3   6   8        9.50        9.17      0.83 o 
  -2   6   8       14.35       15.16      0.90 o 
  -1   6   8       29.36       29.44      1.18 o 
   0   6   8        0.34       -0.56      0.50 o 
   1   6   8        2.72        2.32      0.51 o 
  -8   1   9        0.02       -0.06      0.47 o 
  -7   1   9       28.84       24.38      1.10 o 
  -6   1   9       27.75       27.77      1.33 o 
  -5   1   9       38.50       38.11      1.30 o 
  -4   1   9       31.72       29.81      1.14 o 
  -3   1   9       20.96       22.67      1.56 o 
  -2   1   9        8.11        7.89      0.89 o 
  -1   1   9       52.29       57.03      1.22 o 
   0   1   9       15.70       17.62      0.72 o 
   1   1   9        0.25        0.19      0.27 o 
   2   1   9       90.73      101.80      1.78 o 
   3   1   9       20.13       21.08      0.79 o 
   4   1   9        0.36        0.13      0.34 o 
  -7   2   9        0.16        0.00      0.56 o 
  -6   2   9       17.17       17.11      2.28 o 
  -5   2   9       16.23       16.03      0.93 o 
  -4   2   9        0.04        0.06      0.50 o 
  -3   2   9        2.15        2.33      0.83 o 
  -2   2   9        5.02        5.65      0.59 o 
  -1   2   9       16.48       14.65      0.90 o 
   0   2   9       10.37       10.40      0.79 o 
   1   2   9       58.89       54.39      1.72 o 
   2   2   9        2.23        1.57      0.34 o 
   3   2   9        1.41        0.90      0.31 o 
   4   2   9        0.52       -0.08      0.24 o 
  -7   3   9       19.14       22.16      1.17 o 
  -6   3   9       29.03       29.93      1.22 o 
  -5   3   9        0.66        0.61      0.61 o 
  -4   3   9       10.22        8.67      1.11 o 
  -3   3   9       36.31       35.04      1.22 o 
  -2   3   9        2.62        2.15      1.33 o 
  -1   3   9       61.68       61.69      1.69 o 
   0   3   9        1.47        1.77      0.51 o 
   1   3   9       12.57       14.45      0.90 o 
   2   3   9        3.58        1.80      0.61 o 
   3   3   9        6.75        7.88      0.59 o 
  -5   4   9        1.39        1.39      0.47 o 
  -4   4   9        1.27        1.13      0.56 o 
  -3   4   9        0.00       -0.07      0.35 o 
  -2   4   9        1.93        2.24      0.51 o 
  -1   4   9        0.42       -0.04      0.35 o 
   0   4   9        1.74        1.90      0.51 o 
   1   4   9        0.80        0.84      0.43 o 
   2   4   9        4.34        4.89      0.63 o 
  -3   5   9        3.19        2.96      0.78 o 
  -2   5   9        0.53        0.64      0.43 o 
  -1   5   9       72.25       72.37      1.93 o 
  -6   0  10       76.21       73.83      2.78 o 
  -5   0  10        0.01        0.00      0.67 o 
  -4   0  10       10.64        9.45      1.22 o 
  -3   0  10       45.96       48.37      2.11 o 
  -2   0  10       10.42       12.23      1.22 o 
  -1   0  10        1.06        1.22      0.56 o 
   0   0  10       59.22       70.49      2.45 o 
   1   0  10      159.48      171.87      3.10 o 
  -5   1  10       10.55        9.62      0.86 o 
  -4   1  10        1.69        1.72      0.51 o 
  -3   1  10        0.22        0.11      0.39 o 
  -2   1  10        7.66        7.97      0.78 o 
  -1   1  10        2.83        3.67      0.89 o 
   0   1  10       72.31       76.40      3.34 o 
   1   1  10        1.36        0.39      0.39 o 
  -5   2  10        9.57       10.97      1.06 o 
  -4   2  10        1.93        3.00      0.89 o 
  -3   2  10       21.44       20.57      1.56 o 
  -2   2  10       26.81       26.80      1.67 o 
  -1   2  10       16.65       17.26      1.67 o 
   0   2  10        0.16       -0.21      0.35 o 
  -2   3  10        0.14       -0.48      0.35 o 
                                                 
